# Supplementary material for: MicroRNA signature and integrative omics analyses define prognostic clusters and key pathways driving prognosis in patients with neuroendocrine neoplasms
Source: Mol Oncol. 2023 Mar 5;17(4):582–97. doi: 10.1002/1878-0261.13393 (PMC10061291; doi:10.1002/1878-0261.13393)
Supplement: Supplementary file 9 — Table S3. In silico predicted target genes of each selected prognostic miRNA. Genes regulated by more than one miRNA are in bold font. [file MOL2-17-582-s012.xlsx]

## Sheet: TABLA FINAL
Supplementary Table 3. In silico predicted target genes of each selected prognostic miRNA. Genes regulated by more than one miRNA are in bold font.
	Target Gene	miRNA
	ABCA1	miR-17-5p
	ABCA1	miR-19a-3p
	ABCB7	miR-19a-3p
	ABHD17C	miR-19a-3p
	ABHD5	miR-17-5p
		miR-19a-3p
	ABL2	miR-20a-5p
	ABR	miR-19a-3p
	ACBD5	miR-19a-3p
	ACSL1	miR-203a-3p
	ACSL4	miR-19a-3p
	ACTB	miR-19a-3p
	ADAM9	miR-20b-5p
	ADD3	miR-18a-5p
		miR-19a-3p
	ADIPOR2	miR-19a-3p
	ADNP	miR-19a-3p
	ADRM1	miR-19a-3p
	ADSS	miR-19a-3p
	AEBP2	miR-18a-5p
	AFF1	miR-19a-3p
	AFF4	miR-203a-3p
	AFTPH	miR-19a-3p
	AGFG1	miR-19a-3p
	AGFG2	miR-17-5p
	AGPAT3	miR-19a-3p
	AGPAT5	miR-19a-3p
	ALG2	miR-19a-3p
	AMFR	miR-203a-3p
	AMMECR1L	miR-19a-3p
	ANKIB1	miR-19a-3p
	ANKRD13C	miR-18a-5p
	ANKRD17	miR-203a-3p
	ANKRD52	miR-203a-3p
	ANO6	miR-17-5p
	ANP32E	miR-203a-3p
	AP1G1	miR-19a-3p
	AP3S2	miR-18a-5p
	APBB2	miR-20a-5p
	APPBP2	miR-203a-3p
	ARAP2	miR-19a-3p
	ARC	miR-18a-5p
	ARCN1	miR-203a-3p
	ARF6	miR-18a-5p
	ARFGEF1	miR-19a-3p
	ARHGAP1	miR-19a-3p
		miR-203a-3p
	ARHGAP11A	miR-19a-3p
	ARHGAP12	miR-203a-3p
	ARHGAP32	miR-203a-3p
	ARHGAP35	miR-17-5p
	ARHGEF12	miR-203a-3p
	ARHGEF26	miR-19a-3p
	ARID4B	miR-19a-3p
	ARL8A	miR-19a-3p
	ARL8B	miR-19a-3p
	ARMC8	miR-17-5p
		miR-19a-3p
	ARPC5	miR-203a-3p
	ARPP19	miR-19a-3p
		miR-203a-3p
	ARRDC3	miR-19a-3p
	ASNA1	miR-19a-3p
	ASXL2	miR-19a-3p
	ATAD1	miR-19a-3p
	ATF2	miR-19a-3p
		miR-203a-3p
	ATG16L1	miR-19a-3p
	ATG2B	miR-17-5p
	ATG5	miR-19a-3p
	ATL2	miR-18a-5p
	ATP11A	miR-19a-3p
	ATP2C1	miR-19a-3p
	ATP6V0E1	miR-19a-3p
	ATP6V1B2	miR-19a-3p
	ATPAF1	miR-19a-3p
	ATRX	miR-19a-3p
	ATXN1	miR-19a-3p
	ATXN1L	miR-19a-3p
	ATXN2L	miR-18a-5p
	ATXN7	miR-18a-5p
		miR-92a-3p
	AUH	miR-19a-3p
	AZIN1	miR-203a-3p
	B3GALNT2	miR-19a-3p
	B4GALT5	miR-19a-3p
	BABAM1	miR-18a-5p
	BAG5	miR-19a-3p
	BAMBI	miR-17-5p
		miR-19a-3p
	BBIP1	miR-17-5p
	BBX	miR-19a-3p
	BCL2L11	miR-19a-3p
		miR-203a-3p
	BDKRB2	miR-19a-3p
	BEX1	miR-18a-5p
	BLCAP	miR-19a-3p
	BMP2	miR-203a-3p
	BMP8B	miR-20a-5p
	BMPR2	miR-19a-3p
	BNIP2	miR-20b-5p
	BRPF1	miR-203a-3p
	BRWD1	miR-19a-3p
	BRWD3	miR-19a-3p
	BTBD7	miR-19a-3p
		miR-203a-3p
	BTF3L4	miR-18a-5p
		miR-19a-3p
	BTG3	miR-18a-5p
	C16orf70	miR-19a-3p
	C2CD2	miR-17-5p
	C2orf42	miR-19a-3p
	C5orf24	miR-19a-3p
	C6orf120	miR-17-5p
	C9orf40	miR-17-5p
	CA12	miR-18a-5p
	CACNB4	miR-18a-5p
	CACUL1	miR-19a-3p
	CAD	miR-18a-5p
	CALD1	miR-17-5p
		miR-19a-3p
	CAMK2N2	miR-17-5p
	CAMSAP1	miR-19a-3p
	CASP10	miR-19a-3p
	CAST	miR-19a-3p
	CBX6	miR-19a-3p
	CBY1	miR-19a-3p
	CC2D1A	miR-19a-3p
	CCDC126	miR-19a-3p
	CCDC47	miR-19a-3p
	CCDC71L	miR-17-5p
	CCM2	miR-19a-3p
	CCNA2	miR-19a-3p
	CCND1	miR-18a-5p
		miR-19a-3p
	CCND2	miR-18a-5p
		miR-19a-3p
	CCNG2	miR-17-5p
	CCNJ	miR-203a-3p
	CCNL1	miR-19a-3p
	CCNT2	miR-19a-3p
	CCPG1	miR-19a-3p
	CCSER2	miR-19a-3p
	CD164	miR-19a-3p
		miR-203a-3p
	CDC40	miR-17-5p
	CDC5L	miR-20a-5p
	CDCA7	miR-20a-5p
	CDK19	miR-18a-5p
	CDS1	miR-19a-3p
	CENPQ	miR-17-5p
	CEP120	miR-20b-5p
	CEP350	miR-19a-3p
	CFL2	miR-20a-5p
	CGGBP1	miR-19a-3p
	CHD2	miR-19a-3p
	CHD9	miR-203a-3p
	CHEK1	miR-19a-3p
	CHIC1	miR-19a-3p
	CISD3	miR-19a-3p
	CITED2	miR-203a-3p
	CLIC4	miR-19a-3p
	CLIP1	miR-19a-3p
	CLIP4	miR-19a-3p
	CLOCK	miR-19a-3p
	CLTC	miR-19a-3p
		miR-203a-3p
	CMKLR1	miR-20b-5p
	CNIH4	miR-19a-3p
	CNOT6	miR-19a-3p
		miR-20a-5p
	CNOT6L	miR-17-5p
	CNOT7	miR-17-5p
		miR-19a-3p
	COPS4	miR-203a-3p
	COQ10B	miR-18a-5p
		miR-19a-3p
	COX7A2L	miR-17-5p
	CPD	miR-19a-3p
	CPSF2	miR-203a-3p
	CREB1	miR-203a-3p
	CREB3L2	miR-92a-3p
	CREBL2	miR-19a-3p
	CREBRF	miR-19a-3p
	CRIM1	miR-18a-5p
	CRK	miR-20b-5p
	CROT	miR-20a-5p
	CRY2	miR-17-5p
	CRYBG3	miR-20b-5p
	CSF2RB	miR-19a-3p
	CSMD1	miR-19a-3p
	CTCF	miR-19a-3p
		miR-203a-3p
	CUL1	miR-203a-3p
	CUX1	miR-19a-3p
	CYB561D1	miR-19a-3p
	CYBRD1	miR-20a-5p
	CYLD	miR-19a-3p
	CYP2U1	miR-19a-3p
	CYSTM1	miR-19a-3p
	DAG1	miR-19a-3p
	DBN1	miR-19a-3p
	DCTN5	miR-18a-5p
	DDAH1	miR-203a-3p
	DDHD1	miR-19a-3p
	DDX3X	miR-19a-3p
	DDX3Y	miR-19a-3p
	DDX5	miR-20a-5p
	DDX6	miR-19a-3p
		miR-203a-3p
	DENND1A	miR-19a-3p
	DENND5B	miR-20b-5p
	DENND6A	miR-19a-3p
	DERL2	miR-17-5p
	DESI2	miR-19a-3p
	DHRS3	miR-19a-3p
	DHX40	miR-19a-3p
	DHX58	miR-210-3p
	DICER1	miR-18a-5p
		miR-19a-3p
		miR-203a-3p
	DIMT1	miR-210-3p
	DIP2B	miR-203a-3p
	DLG5	miR-19a-3p
		miR-203a-3p
	DNAJB14	miR-19a-3p
	DNAJC27	miR-20b-5p
	DNAL1	miR-17-5p
		miR-19a-3p
	DNM1L	miR-20a-5p
	DPY19L4	miR-203a-3p
	DSEL	miR-19a-3p
	DUSP7	miR-19a-3p
	DUT	miR-19a-3p
	DYNC1LI2	miR-19a-3p
	E2F1	miR-20a-5p
	E2F3	miR-17-5p
	E2F8	miR-19a-3p
	EDARADD	miR-19a-3p
	EGLN3	miR-17-5p
	EID2B	miR-92a-3p
	EIF4A2	miR-19a-3p
	EIF5	miR-203a-3p
	ELK4	miR-203a-3p
	ELMOD2	miR-19a-3p
	ELOVL5	miR-19a-3p
	ENC1	miR-18a-5p
		miR-19a-3p
	EPC1	miR-19a-3p
	EPG5	miR-19a-3p
	EPHA7	miR-18a-5p
		miR-20a-5p
	EPN2	miR-19a-3p
	ERI1	miR-18a-5p
	ESR1	miR-19a-3p
	ESYT1	miR-19a-3p
	ETV1	miR-17-5p
	EVI5L	miR-19a-3p
	EXOC2	miR-203a-3p
	EXOC5	miR-19a-3p
	F3	miR-19a-3p
	FAM102A	miR-19a-3p
	FAM114A1	miR-19a-3p
	FAM160A1	miR-19a-3p
	FAM168A	miR-19a-3p
	FAM199X	miR-20a-5p
	FAM83D	miR-19a-3p
	FASTK	miR-19a-3p
	FBXL5	miR-17-5p
	FBXO32	miR-19a-3p
	FBXO48	miR-17-5p
	FEM1B	miR-20a-5p
		miR-203a-3p
	FEM1C	miR-17-5p
	FGD4	miR-17-5p
	FGF2	miR-203a-3p
	FJX1	miR-17-5p
	FLCN	miR-19a-3p
	FMR1	miR-19a-3p
		miR-203a-3p
	FN3KRP	miR-19a-3p
	FNDC3A	miR-18a-5p
		miR-19a-3p
	FOSL2	miR-92a-3p
	FOXF2	miR-19a-3p
	FOXJ3	miR-20b-5p
	FOXK1	miR-203a-3p
	FOXP1	miR-19a-3p
	FOXP2	miR-19a-3p
	FRS2	miR-20b-5p
	FUT4	miR-19a-3p
	FZD3	miR-17-5p
	FZD6	miR-19a-3p
	G0S2	miR-19a-3p
	G3BP2	miR-19a-3p
	GABARAPL1	miR-19a-3p
	GATAD2B	miR-19a-3p
	GCLC	miR-18a-5p
	GDF11	miR-17-5p
	GFPT1	miR-19a-3p
	GIGYF1	miR-18a-5p
	GIGYF1	miR-19a-3p
	GIT2	miR-18a-5p
	GIT2	miR-19a-3p
	GLCCI1	miR-203a-3p
	GLO1	miR-17-5p
	GNA13	miR-203a-3p
	GNL1	miR-18a-5p
	GORASP2	miR-203a-3p
	GPBP1	miR-19a-3p
	GPR137B	miR-19a-3p
	GPR137C	miR-20a-5p
	GPR63	miR-17-5p
	GRB10	miR-19a-3p
	GRK6	miR-19a-3p
	GRSF1	miR-19a-3p
	GSK3B	miR-203a-3p
	GTF2A1	miR-18a-5p
		miR-19a-3p
	GTF2H1	miR-19a-3p
	HADHB	miR-203a-3p
	HAS2	miR-20a-5p
	HAUS8	miR-17-5p
	HBP1	miR-17-5p
		miR-19a-3p
	HBS1L	miR-19a-3p
	HCFC2	miR-18a-5p
		miR-19a-3p
	HDLBP	miR-19a-3p
	HIC1	miR-19a-3p
	HIF1A	miR-18a-5p
	HIPK1	miR-19a-3p
	HIPK3	miR-19a-3p
	HNRNPF	miR-19a-3p
	HNRNPR	miR-203a-3p
	HNRNPUL1	miR-19a-3p
	HPRT1	miR-19a-3p
	ID4	miR-203a-3p
	IGF1R	miR-203a-3p
	IGF2	miR-210-3p
	IGF2R	miR-19a-3p
	IGFBP3	miR-19a-3p
	IGFBP5	miR-203a-3p
	IGSF3	miR-19a-3p
	IL1RAP	miR-19a-3p
	IMPDH1	miR-19a-3p
	INHBB	miR-19a-3p
	INO80	miR-19a-3p
	INO80D	miR-18a-5p
	INSIG1	miR-19a-3p
		miR-203a-3p
	IREB2	miR-19a-3p
	IRF2	miR-18a-5p
	ISCU	miR-210-3p
	ITGA2	miR-18a-5p
	ITGA6	miR-19a-3p
	ITGB8	miR-19a-3p
	ITPKB	miR-19a-3p
	ITPR1	miR-19a-3p
	ITPRIPL2	miR-19a-3p
	IVNS1ABP	miR-19a-3p
	JMY	miR-18a-5p
	KATNAL1	miR-20a-5p
	KBTBD8	miR-19a-3p
	KCMF1	miR-210-3p
	KCNJ2	miR-18a-5p
		miR-19a-3p
	KCNQ5	miR-19a-3p
	KDM2A	miR-17-5p
		miR-19a-3p
	KDM5B	miR-18a-5p
	KIAA1191	miR-17-5p
	KIAA2026	miR-19a-3p
		miR-203a-3p
	KIF23	miR-20b-5p
	KIF3B	miR-92a-3p
	KITLG	miR-203a-3p
	KLF10	miR-19a-3p
	KLF11	miR-17-5p
	KLHL15	miR-19a-3p
		miR-20b-5p
	KLHL20	miR-18a-5p
		miR-19a-3p
	KLHL42	miR-19a-3p
	KMT2B	miR-20a-5p
	KPNA3	miR-20a-5p
	KPNA6	miR-18a-5p
		miR-19a-3p
	KYNU	miR-203a-3p
	LACTB2	miR-18a-5p
	LAMP2	miR-203a-3p
	LASP1	miR-203a-3p
	LCLAT1	miR-19a-3p
	LCOR	miR-203a-3p
	LDHA	miR-203a-3p
	LDLR	miR-19a-3p
	LEMD3	miR-19a-3p
	LGALSL	miR-19a-3p
	LIF	miR-18a-5p
		miR-20b-5p
	LIFR	miR-203a-3p
	LIN9	miR-19a-3p
	LMLN	miR-19a-3p
	LONRF1	miR-19a-3p
	LPP	miR-19a-3p
	LRIG1	miR-20a-5p
	LRIG3	miR-19a-3p
	LRRC8B	miR-19a-3p
	LSM14B	miR-18a-5p
	LZIC	miR-17-5p
	MALT1	miR-19a-3p
	MAP3K1	miR-19a-3p
	MAP3K2	miR-19a-3p
	MAP7D1	miR-18a-5p
	MAPK1	miR-19a-3p
	MAPK8	miR-18a-5p
		miR-19a-3p
		miR-203a-3p
	MASTL	miR-20b-5p
	MATN3	miR-19a-3p
	MAVS	miR-19a-3p
	MB21D2	miR-19a-3p
	MBD2	miR-19a-3p
	MBD4	miR-19a-3p
	MBD6	miR-19a-3p
	MBNL1	miR-18a-5p
	MBNL2	miR-19a-3p
	MDM4	miR-19a-3p
	MECP2	miR-19a-3p
	MED12L	miR-17-5p
		miR-19a-3p
	MED13	miR-19a-3p
	MED13L	miR-19a-3p
	MFHAS1	miR-19a-3p
	MIB1	miR-203a-3p
	MICAL2	miR-19a-3p
	MID1	miR-19a-3p
		miR-20a-5p
	MIDN	miR-17-5p
	MINK1	miR-17-5p
		miR-19a-3p
	MLEC	miR-19a-3p
	MLYCD	miR-19a-3p
	MOB1B	miR-19a-3p
	MPRIP	miR-19a-3p
	MREG	miR-19a-3p
	MRPL35	miR-18a-5p
	MSMO1	miR-19a-3p
	MTDH	miR-20a-5p
	MTF1	miR-19a-3p
	MTRR	miR-19a-3p
	MVK	miR-20a-5p
	MXD1	miR-19a-3p
	MXI1	miR-20a-5p
	MYC	miR-203a-3p
	MYCN	miR-19a-3p
	MYLIP	miR-19a-3p
	N6AMT1	miR-19a-3p
	NAA50	miR-18a-5p
	NACC2	miR-19a-3p
	NAPEPLD	miR-19a-3p
	NBEA	miR-203a-3p
	NCBP2	miR-19a-3p
	NCL	miR-203a-3p
	NCOA3	miR-20b-5p
	NCOA4	miR-19a-3p
	NDFIP2	miR-19a-3p
	NDUFB2	miR-19a-3p
	NEDD4	miR-18a-5p
	NEDD4L	miR-203a-3p
	NF1	miR-19a-3p
	NFATC2IP	miR-20a-5p
	NFIA	miR-19a-3p
	NFIB	miR-19a-3p
		miR-203a-3p
	NFIC	miR-19a-3p
	NFYA	miR-19a-3p
		miR-203a-3p
	NHLRC3	miR-17-5p
	NIPA1	miR-17-5p
	NKIRAS1	miR-17-5p
	NME4	miR-19a-3p
	NMT2	miR-19a-3p
	NPEPL1	miR-19a-3p
	NPLOC4	miR-17-5p
	NPM1	miR-20a-5p
	NR1H2	miR-18a-5p
	NR2C2	miR-20a-5p
		miR-203a-3p
	NR3C1	miR-18a-5p
	NR3C2	miR-19a-3p
	NRBP1	miR-19a-3p
	NUFIP2	miR-18a-5p
		miR-19a-3p
		miR-203a-3p
	NUP54	miR-19a-3p
	ORMDL3	miR-17-5p
	OTUD1	miR-19a-3p
	OTUD4	miR-20a-5p
	OTUD7B	miR-19a-3p
	OVOL1	miR-203a-3p
	OXR1	miR-17-5p
	PABPC4L	miR-19a-3p
	PACS1	miR-19a-3p
	PAG1	miR-20a-5p
	PARD6B	miR-18a-5p
	PATL1	miR-19a-3p
	PCDH7	miR-19a-3p
	PCDHA9	miR-19a-3p
	PCGF5	miR-19a-3p
	PCMTD1	miR-17-5p
	PCMTD2	miR-18a-5p
	PCTP	miR-18a-5p
	PDE4A	miR-19a-3p
	PDE4D	miR-18a-5p
	PDE7B	miR-19a-3p
	PDLIM5	miR-17-5p
	PEX5L	miR-20b-5p
	PFKP	miR-20b-5p
	PFN1	miR-19a-3p
	PFN2	miR-19a-3p
	PGM2L1	miR-17-5p
		miR-19a-3p
	PGR	miR-19a-3p
	PHACTR2	miR-203a-3p
	PHC3	miR-18a-5p
	PHC3	miR-203a-3p
	PHF12	miR-19a-3p
	PHF13	miR-19a-3p
	PHF19	miR-18a-5p
	PHF20	miR-19a-3p
	PHF20L1	miR-18a-5p
	PHIP	miR-19a-3p
	PHLDA3	miR-19a-3p
	PHTF2	miR-19a-3p
	PI4KA	miR-19a-3p
	PIGS	miR-19a-3p
	PIK3CB	miR-19a-3p
	PIK3R1	miR-20a-5p
	PIK3R3	miR-19a-3p
	PKD1	miR-17-5p
	PKD2	miR-17-5p
	PKIA	miR-20a-5p
	PLAG1	miR-18a-5p
		miR-19a-3p
		miR-20a-5p
	PLXNA4	miR-19a-3p
	PMEPA1	miR-19a-3p
	PNISR	miR-18a-5p
	PNRC1	miR-19a-3p
	POGK	miR-20a-5p
	POGZ	miR-19a-3p
	PON2	miR-19a-3p
	PON2	miR-20a-5p
	POU2F1	miR-18a-5p
	PPARA	miR-19a-3p
		miR-20a-5p
	PPM1K	miR-210-3p
	PPP1R12A	miR-203a-3p
	PPP1R15B	miR-19a-3p
	PPP2R5A	miR-19a-3p
	PPP2R5E	miR-19a-3p
	PPP6C	miR-20a-5p
	PPP6R1	miR-19a-3p
	PPP6R3	miR-19a-3p
	PPTC7	miR-19a-3p
	PRC1	miR-19a-3p
	PRICKLE2	miR-19a-3p
	PRKAA1	miR-19a-3p
	PRKACB	miR-19a-3p
	PRKAR2A	miR-19a-3p
	PRR15	miR-17-5p
	PRR5L	miR-19a-3p
	PRRG1	miR-17-5p
	PRRG4	miR-19a-3p
	PRRT3	miR-19a-3p
	PRSS12	miR-18a-5p
	PSAP	miR-19a-3p
	PTGES2	miR-92a-3p
	PTGES3	miR-19a-3p
	PTGFRN	miR-18a-5p
	PTP4A1	miR-203a-3p
	PTPN1	miR-203a-3p
	PTPN3	miR-203a-3p
	PTPN4	miR-17-5p
		miR-203a-3p
	PTPRD	miR-20a-5p
	PUM1	miR-203a-3p
	PURB	miR-203a-3p
	PXDN	miR-203a-3p
	PXN	miR-203a-3p
	PYGO1	miR-18a-5p
	QKI	miR-19a-3p
	RAB11FIP1	miR-20b-5p
	RAB13	miR-19a-3p
	RAB14	miR-19a-3p
	RAB18	miR-19a-3p
	RAB1A	miR-19a-3p
	RAB21	miR-19a-3p
	RAB22A	miR-203a-3p
	RAB23	miR-19a-3p
	RAB2B	miR-19a-3p
	RAB5A	miR-18a-5p
	RAB5C	miR-18a-5p
	RAB8B	miR-19a-3p
	RAB9A	miR-18a-5p
	RABEP1	miR-20a-5p
	RAD1	miR-203a-3p
	RAD51AP1	miR-18a-5p
	RAD51B	miR-19a-3p
	RAF1	miR-19a-3p
	RAN	miR-19a-3p
	RAP2B	miR-19a-3p
	RAPGEF2	miR-19a-3p
	RASA2	miR-17-5p
		miR-18a-5p
	RASEF	miR-19a-3p
	RASL11B	miR-17-5p
	RASSF2	miR-19a-3p
	RBL1	miR-20a-5p
	RCOR1	miR-18a-5p
	RDH10	miR-18a-5p
	REEP3	miR-19a-3p
	RERE	miR-19a-3p
	REST	miR-19a-3p
	RGL1	miR-19a-3p
	RGMB	miR-17-5p
	RHOB	miR-19a-3p
	RHOC	miR-17-5p
	RICTOR	miR-19a-3p
	RIF1	miR-203a-3p
	RLIM	miR-20b-5p
	RNASEL	miR-17-5p
	RNF11	miR-19a-3p
	RNF111	miR-19a-3p
	RNF145	miR-18a-5p
	RNF145	miR-19a-3p
	RNF167	miR-19a-3p
	RNF34	miR-203a-3p
	RNF38	miR-19a-3p
	RNF44	miR-19a-3p
	RORA	miR-18a-5p
	RORA	miR-19a-3p
	RPL27A	miR-19a-3p
	RRAGD	miR-19a-3p
	RUFY2	miR-17-5p
	RUNX1	miR-18a-5p
	RUNX2	miR-19a-3p
	S1PR1	miR-19a-3p
	SACS	miR-17-5p
	SALL3	miR-20a-5p
	SAMD12	miR-17-5p
		miR-18a-5p
	SAMD8	miR-19a-3p
		miR-20b-5p
	SAR1A	miR-18a-5p
		miR-19a-3p
	SAR1B	miR-19a-3p
		miR-20a-5p
	SATB1	miR-19a-3p
	SCAMP5	miR-20a-5p
	SDC1	miR-19a-3p
	SEC11A	miR-19a-3p
	SEC22C	miR-18a-5p
	SEC23IP	miR-203a-3p
	SEC24A	miR-203a-3p
	SECISBP2L	miR-19a-3p
	SEL1L	miR-19a-3p
	SEMA4C	miR-19a-3p
	SEMA7A	miR-17-5p
	SERINC3	miR-19a-3p
	SERTAD2	miR-20a-5p
	SERTAD3	miR-92a-3p
	SESN2	miR-20a-5p
	SETD5	miR-92a-3p
	SF3B3	miR-19a-3p
	SGK1	miR-19a-3p
	SGTB	miR-17-5p
	SH3BP4	miR-18a-5p
		miR-203a-3p
	SIK1	miR-17-5p
	SIM2	miR-18a-5p
	SIN3B	miR-19a-3p
	SIPA1L1	miR-19a-3p
	SIVA1	miR-19a-3p
	SIX4	miR-19a-3p
	SKIL	miR-19a-3p
	SLC16A6	miR-17-5p
	SLC24A2	miR-20b-5p
	SLC25A6	miR-19a-3p
	SLC29A2	miR-17-5p
	SLC2A13	miR-19a-3p
	SLC30A4	miR-19a-3p
	SLC30A6	miR-203a-3p
	SLC30A7	miR-17-5p
		miR-18a-5p
		miR-19a-3p
	SLC31A2	miR-19a-3p
	SLC35D1	miR-19a-3p
	SLC35F1	miR-19a-3p
	SLC38A2	miR-203a-3p
	SLC40A1	miR-20a-5p
	SLC41A1	miR-18a-5p
	SLC48A1	miR-19a-3p
	SLC6A11	miR-19a-3p
	SLC6A6	miR-19a-3p
	SLC6A8	miR-19a-3p
	SLC9A1	miR-19a-3p
	SLC9A2	miR-19a-3p
	SLC9A6	miR-19a-3p
	SLMAP	miR-19a-3p
	SMAD2	miR-18a-5p
	SMAD4	miR-19a-3p
		miR-20a-5p
	SMAD5	miR-19a-3p
	SMARCA2	miR-19a-3p
	SMCHD1	miR-19a-3p
	SMG1	miR-19a-3p
	SMURF2	miR-203a-3p
	SNPH	miR-19a-3p
	SNX17	miR-19a-3p
	SNX27	miR-19a-3p
	SNX3	miR-19a-3p
	SOBP	miR-20a-5p
	SOCS1	miR-19a-3p
	SOCS3	miR-19a-3p
	SOCS5	miR-18a-5p
	SOCS6	miR-20a-5p
	SOCS7	miR-203a-3p
	SOX12	miR-18a-5p
	SOX6	miR-19a-3p
	SPARC	miR-203a-3p
	SPATA2	miR-19a-3p
	SPHK2	miR-19a-3p
	SPRED2	miR-19a-3p
	SPRYD3	miR-19a-3p
	SPTSSB	miR-19a-3p
	SRSF6	miR-19a-3p
	SSH2	miR-20a-5p
	ST3GAL5	miR-19a-3p
	STAM2	miR-18a-5p
	STC1	miR-17-5p
	STK11	miR-17-5p
	STK35	miR-19a-3p
	STK38	miR-17-5p
	STK38	miR-19a-3p
	STON2	miR-203a-3p
	STRN3	miR-19a-3p
	SUPT7L	miR-18a-5p
	SUZ12	miR-19a-3p
	SV2A	miR-19a-3p
	SYBU	miR-19a-3p
	SYNM	miR-18a-5p
	SYT17	miR-20a-5p
	SYTL4	miR-17-5p
	TAGAP	miR-20a-5p
	TANC1	miR-20a-5p
	TAOK1	miR-18a-5p
	TBC1D20	miR-20b-5p
	TBC1D25	miR-19a-3p
	TBC1D9B	miR-18a-5p
	TBCEL	miR-20a-5p
	TBPL1	miR-18a-5p
	TBRG1	miR-19a-3p
	TC2N	miR-203a-3p
	TCEA2	miR-18a-5p
	TET2	miR-203a-3p
	TET3	miR-19a-3p
	TGFBR2	miR-19a-3p
	TGIF1	miR-19a-3p
	TGOLN2	miR-19a-3p
	THBS1	miR-19a-3p
	TIA1	miR-19a-3p
	TIPARP	miR-19a-3p
	TK2	miR-19a-3p
	TMBIM6	miR-19a-3p
	TMCC1	miR-20a-5p
	TMEM127	miR-17-5p
	TMEM159	miR-19a-3p
	TMEM170B	miR-18a-5p
	TMEM245	miR-19a-3p
	TMEM248	miR-18a-5p
	TMEM33	miR-203a-3p
	TMEM45A	miR-19a-3p
	TMEM64	miR-19a-3p
	TNFAIP3	miR-18a-5p
	TNFRSF12A	miR-19a-3p
	TNIP1	miR-19a-3p
	TNKS2	miR-17-5p
	TNPO1	miR-203a-3p
	TNPO3	miR-210-3p
	TNRC6B	miR-18a-5p
		miR-19a-3p
		miR-203a-3p
	TNRC6C	miR-19a-3p
	TP53INP1	miR-19a-3p
	TRAF5	miR-18a-5p
	TRAM2	miR-92a-3p
	TRAPPC10	miR-20b-5p
	TRIB2	miR-18a-5p
	TRIM23	miR-19a-3p
	TRIM33	miR-203a-3p
	TRIOBP	miR-18a-5p
	TRIP10	miR-20b-5p
	TRPS1	miR-203a-3p
	TSC22D1	miR-203a-3p
	TSG101	miR-20a-5p
	TSHZ3	miR-19a-3p
	TSPAN12	miR-19a-3p
	TTC9	miR-19a-3p
	TUB	miR-19a-3p
	TUSC2	miR-203a-3p
	TXLNA	miR-19a-3p
	TXLNG	miR-19a-3p
	U2SURP	miR-17-5p
	UBE2A	miR-19a-3p
	UBE2B	miR-20b-5p
	UBE2D2	miR-19a-3p
	UBE2D3	miR-19a-3p
	UBE2J1	miR-17-5p
	UBE2Z	miR-18a-5p
	UBXN2A	miR-20a-5p
	UEVLD	miR-17-5p
	UHMK1	miR-18a-5p
		miR-19a-3p
	ULK1	miR-17-5p
	USP12	miR-19a-3p
	USP32	miR-17-5p
	USP37	miR-19a-3p
	USP8	miR-19a-3p
	UTP14C	miR-17-5p
	VAMP3	miR-19a-3p
	VANGL1	miR-17-5p
		miR-19a-3p
	VAPB	miR-19a-3p
	VCPIP1	miR-19a-3p
	VGLL4	miR-19a-3p
	VLDLR	miR-20a-5p
	VMA21	miR-18a-5p
	VPS35	miR-19a-3p
	VPS37A	miR-19a-3p
	VPS37B	miR-19a-3p
	VPS4B	miR-19a-3p
	VTI1A	miR-19a-3p
	WAC	miR-19a-3p
	WASL	miR-19a-3p
	WBP1L	miR-19a-3p
	WDFY3	miR-20a-5p
	WDR1	miR-19a-3p
	WDR20	miR-19a-3p
	WDR36	miR-203a-3p
	WDR44	miR-19a-3p
	WDR45B	miR-19a-3p
	WFS1	miR-17-5p
	WNK1	miR-19a-3p
	WNT3	miR-19a-3p
	WWTR1	miR-18a-5p
	XRN2	miR-203a-3p
	XYLT2	miR-18a-5p
	YAF2	miR-203a-3p
	YPEL5	miR-18a-5p
	YWHAQ	miR-203a-3p
	ZBTB10	miR-19a-3p
	ZBTB11	miR-203a-3p
	ZBTB14	miR-19a-3p
	ZBTB18	miR-17-5p
		miR-19a-3p
	ZBTB33	miR-17-5p
	ZBTB4	miR-18a-5p
		miR-19a-3p
	ZBTB9	miR-17-5p
	ZC3H12C	miR-18a-5p
		miR-20a-5p
	ZCCHC14	miR-203a-3p
	ZCCHC3	miR-18a-5p
	ZDHHC18	miR-19a-3p
	ZDHHC20	miR-20a-5p
	ZER1	miR-19a-3p
	ZFC3H1	miR-203a-3p
	ZFHX3	miR-203a-3p
	ZFP36L1	miR-18a-5p
	ZFP91	miR-19a-3p
	ZFPM2	miR-17-5p
	ZFYVE9	miR-19a-3p
	ZMAT3	miR-19a-3p
	ZMYM2	miR-19a-3p
	ZMYM2	miR-203a-3p
	ZMYND11	miR-19a-3p
	ZNF106	miR-203a-3p
	ZNF217	miR-19a-3p
	ZNF264	miR-20b-5p
	ZNF281	miR-203a-3p
	ZNF362	miR-20a-5p
	ZNF367	miR-18a-5p
		miR-19a-3p
	ZNF516	miR-19a-3p
	ZNF644	miR-19a-3p
	ZNF678	miR-19a-3p
	ZNF680	miR-19a-3p
	ZNF711	miR-19a-3p
	ZNF721	miR-19a-3p
	ZNF736	miR-19a-3p
	ZNF772	miR-19a-3p
	ZNF800	miR-19a-3p
	ZNF827	miR-17-5p
	ZNF91	miR-18a-5p
	ZNFX1	miR-20b-5p
